# Supplementary material for: Gene Expression-Based Signature Can Predict Sorafenib Response in Kidney Cancer
Source: Front Mol Biosci. 2022 Mar 14;9:753318. doi: 10.3389/fmolb.2022.753318 (PMC8963850; doi:10.3389/fmolb.2022.753318)
Supplement: Supplementary file 4 [file Table1.XLSX]

## Sheet: Sheet 1
Cell line name
