# Supplementary material for: Gene Expression-Based Signature Can Predict Sorafenib Response in Kidney Cancer
Source: Front Mol Biosci. 2022 Mar 14;9:753318. doi: 10.3389/fmolb.2022.753318 (PMC8963850; doi:10.3389/fmolb.2022.753318)
Supplement: Supplementary file 5 [file Table5.XLSX]

## Sheet: Sheet 1
	Predicted as high IC50 samples	Predicted as low IC50 samples
High IC50 samples	24	13
Low IC50 samples	12	25
